# Supplementary material for: What Drives Influenza Vaccination in People with Diabetes? Evidence from the National Health Surveys of 2020 and 2023 in Spain
Source: Epidemiologia (Basel). 2026 Apr 8;7(2):53. doi: 10.3390/epidemiologia7020053 (PMC13114704; doi:10.3390/epidemiologia7020053)
Supplement: Supplementary file 1 [file epidemiologia-07-00053-s001.zip]

Archive with 1 entries (1 files):
- epidemiologia-4206586-supplementary.pdf
